# Supplementary material for: Extraction of Phenolic-Rich Fractions from Borago officinalis By-Products with Antioxidant and Antimicrobial Activities
Source: Foods. 2026 May 28;15(11):1917. doi: 10.3390/foods15111917 (PMC13256494; doi:10.3390/foods15111917)
Supplement: Supplementary file 1 [file foods-15-01917-s001.zip]

Archive with 1 entries (1 files):
- foods-4333847-supplementary.pdf
